# Supplementary material for: MARZ: an algorithm to combinatorially analyze gapped n-mer models of transcription factor binding
Source: BMC Bioinformatics. 2015 Jan 31;16:30. doi: 10.1186/s12859-014-0446-3 (PMC4384306; doi:10.1186/s12859-014-0446-3)
Supplement: Additional file 2 — marzscaled.zip contains a scaled version of the MARZ program. Instructions are in the file ‘runningmarz.pdf’. [file 12859_2014_446_MOESM2_ESM.pdf]

Archive with 6,338 entries (6,333 files):
- marzscaled/
- marzscaled/.DS_Store
- __MACOSX/
- __MACOSX/marzscaled/
- __MACOSX/marzscaled/._.DS_Store
- marzscaled/abstractmatrix-private.hpp
- __MACOSX/marzscaled/._abstractmatrix-private.hpp
- marzscaled/abstractmatrix.hpp
- __MACOSX/marzscaled/._abstractmatrix.hpp
- marzscaled/bgmatrix.cpp
- __MACOSX/marzscaled/._bgmatrix.cpp
- marzscaled/bgmatrix.hpp
- __MACOSX/marzscaled/._bgmatrix.hpp
- marzscaled/freqmatrix.cpp
- __MACOSX/marzscaled/._freqmatrix.cpp
- marzscaled/freqmatrix.hpp
- __MACOSX/marzscaled/._freqmatrix.hpp
- marzscaled/Hb/
- marzscaled/Hb/0
- __MACOSX/marzscaled/Hb/
- __MACOSX/marzscaled/Hb/._0
- marzscaled/Hb/1
- __MACOSX/marzscaled/Hb/._1
- marzscaled/Hb/10
- __MACOSX/marzscaled/Hb/._10
- marzscaled/Hb/100
- __MACOSX/marzscaled/Hb/._100
- marzscaled/Hb/1000
- __MACOSX/marzscaled/Hb/._1000
- marzscaled/Hb/1001
- __MACOSX/marzscaled/Hb/._1001
- marzscaled/Hb/1002
- __MACOSX/marzscaled/Hb/._1002
- marzscaled/Hb/1003
- __MACOSX/marzscaled/Hb/._1003
- marzscaled/Hb/1004
- __MACOSX/marzscaled/Hb/._1004
- marzscaled/Hb/1005
- __MACOSX/marzscaled/Hb/._1005
- marzscaled/Hb/1006
- __MACOSX/marzscaled/Hb/._1006
- marzscaled/Hb/1007
- __MACOSX/marzscaled/Hb/._1007
- marzscaled/Hb/1008
- __MACOSX/marzscaled/Hb/._1008
- marzscaled/Hb/1009
- __MACOSX/marzscaled/Hb/._1009
- marzscaled/Hb/101
- __MACOSX/marzscaled/Hb/._101
- marzscaled/Hb/1010
- __MACOSX/marzscaled/Hb/._1010
- marzscaled/Hb/1011
- __MACOSX/marzscaled/Hb/._1011
- marzscaled/Hb/1012
- __MACOSX/marzscaled/Hb/._1012
- marzscaled/Hb/1013
- __MACOSX/marzscaled/Hb/._1013
- marzscaled/Hb/1014
- __MACOSX/marzscaled/Hb/._1014
- marzscaled/Hb/1015
- __MACOSX/marzscaled/Hb/._1015
- marzscaled/Hb/1016
- __MACOSX/marzscaled/Hb/._1016
- marzscaled/Hb/1017
- __MACOSX/marzscaled/Hb/._1017
- marzscaled/Hb/1018
- __MACOSX/marzscaled/Hb/._1018
- marzscaled/Hb/1019
- __MACOSX/marzscaled/Hb/._1019
- marzscaled/Hb/102
- __MACOSX/marzscaled/Hb/._102
- marzscaled/Hb/1020
- __MACOSX/marzscaled/Hb/._1020
- marzscaled/Hb/1021
- __MACOSX/marzscaled/Hb/._1021
- marzscaled/Hb/1022
- __MACOSX/marzscaled/Hb/._1022
- marzscaled/Hb/1023
- __MACOSX/marzscaled/Hb/._1023
- marzscaled/Hb/1024
- __MACOSX/marzscaled/Hb/._1024
- marzscaled/Hb/1025
- __MACOSX/marzscaled/Hb/._1025
- marzscaled/Hb/1026
- __MACOSX/marzscaled/Hb/._1026
- marzscaled/Hb/1027
- __MACOSX/marzscaled/Hb/._1027
- marzscaled/Hb/1028
- __MACOSX/marzscaled/Hb/._1028
- marzscaled/Hb/1029
- __MACOSX/marzscaled/Hb/._1029
- marzscaled/Hb/103
- __MACOSX/marzscaled/Hb/._103
- marzscaled/Hb/1030
- __MACOSX/marzscaled/Hb/._1030
- marzscaled/Hb/1031
- __MACOSX/marzscaled/Hb/._1031
- marzscaled/Hb/1032
- __MACOSX/marzscaled/Hb/._1032
- marzscaled/Hb/1033
- __MACOSX/marzscaled/Hb/._1033
- marzscaled/Hb/1034
- __MACOSX/marzscaled/Hb/._1034
- marzscaled/Hb/1035
- __MACOSX/marzscaled/Hb/._1035
- marzscaled/Hb/1036
- __MACOSX/marzscaled/Hb/._1036
- marzscaled/Hb/1037
- __MACOSX/marzscaled/Hb/._1037
- marzscaled/Hb/1038
- __MACOSX/marzscaled/Hb/._1038
- marzscaled/Hb/1039
- __MACOSX/marzscaled/Hb/._1039
- marzscaled/Hb/104
- __MACOSX/marzscaled/Hb/._104
- marzscaled/Hb/1040
- __MACOSX/marzscaled/Hb/._1040
- marzscaled/Hb/1041
- __MACOSX/marzscaled/Hb/._1041
- marzscaled/Hb/1042
- __MACOSX/marzscaled/Hb/._1042
- marzscaled/Hb/1043
- __MACOSX/marzscaled/Hb/._1043
- marzscaled/Hb/1044
- __MACOSX/marzscaled/Hb/._1044
- marzscaled/Hb/1045
- __MACOSX/marzscaled/Hb/._1045
- marzscaled/Hb/1046
- __MACOSX/marzscaled/Hb/._1046
- marzscaled/Hb/1047
- __MACOSX/marzscaled/Hb/._1047
- marzscaled/Hb/1048
- __MACOSX/marzscaled/Hb/._1048
- marzscaled/Hb/1049
- __MACOSX/marzscaled/Hb/._1049
- marzscaled/Hb/105
- __MACOSX/marzscaled/Hb/._105
- marzscaled/Hb/1050
- __MACOSX/marzscaled/Hb/._1050
- marzscaled/Hb/1051
- __MACOSX/marzscaled/Hb/._1051
- marzscaled/Hb/1052
- __MACOSX/marzscaled/Hb/._1052
- marzscaled/Hb/1053
- __MACOSX/marzscaled/Hb/._1053
- marzscaled/Hb/1054
- __MACOSX/marzscaled/Hb/._1054
- marzscaled/Hb/1055
- __MACOSX/marzscaled/Hb/._1055
- marzscaled/Hb/1056
- __MACOSX/marzscaled/Hb/._1056
- marzscaled/Hb/1057
- __MACOSX/marzscaled/Hb/._1057
- marzscaled/Hb/1058
- __MACOSX/marzscaled/Hb/._1058
- marzscaled/Hb/1059
- __MACOSX/marzscaled/Hb/._1059
- marzscaled/Hb/106
- __MACOSX/marzscaled/Hb/._106
- marzscaled/Hb/1060
- __MACOSX/marzscaled/Hb/._1060
- marzscaled/Hb/1061
- __MACOSX/marzscaled/Hb/._1061
- marzscaled/Hb/1062
- __MACOSX/marzscaled/Hb/._1062
- marzscaled/Hb/1063
- __MACOSX/marzscaled/Hb/._1063
- marzscaled/Hb/1064
- __MACOSX/marzscaled/Hb/._1064
- marzscaled/Hb/1065
- __MACOSX/marzscaled/Hb/._1065
- marzscaled/Hb/1066
- __MACOSX/marzscaled/Hb/._1066
- marzscaled/Hb/1067
- __MACOSX/marzscaled/Hb/._1067
- marzscaled/Hb/1068
- __MACOSX/marzscaled/Hb/._1068
- marzscaled/Hb/1069
- __MACOSX/marzscaled/Hb/._1069
- marzscaled/Hb/107
- __MACOSX/marzscaled/Hb/._107
- marzscaled/Hb/1070
- __MACOSX/marzscaled/Hb/._1070
- marzscaled/Hb/1071
- __MACOSX/marzscaled/Hb/._1071
- marzscaled/Hb/1072
- __MACOSX/marzscaled/Hb/._1072
- marzscaled/Hb/1073
- __MACOSX/marzscaled/Hb/._1073
- marzscaled/Hb/1074
- __MACOSX/marzscaled/Hb/._1074
- marzscaled/Hb/1075
- __MACOSX/marzscaled/Hb/._1075
- marzscaled/Hb/1076
- __MACOSX/marzscaled/Hb/._1076
- marzscaled/Hb/1077
- __MACOSX/marzscaled/Hb/._1077
- marzscaled/Hb/1078
- __MACOSX/marzscaled/Hb/._1078
- marzscaled/Hb/1079
- __MACOSX/marzscaled/Hb/._1079
- marzscaled/Hb/108
- __MACOSX/marzscaled/Hb/._108
- marzscaled/Hb/1080
- __MACOSX/marzscaled/Hb/._1080
- marzscaled/Hb/1081
- __MACOSX/marzscaled/Hb/._1081
- marzscaled/Hb/1082
- __MACOSX/marzscaled/Hb/._1082
- marzscaled/Hb/1083
- __MACOSX/marzscaled/Hb/._1083
- marzscaled/Hb/1084
- __MACOSX/marzscaled/Hb/._1084
- marzscaled/Hb/1085
- __MACOSX/marzscaled/Hb/._1085
- marzscaled/Hb/1086
- __MACOSX/marzscaled/Hb/._1086
- marzscaled/Hb/1087
- __MACOSX/marzscaled/Hb/._1087
- marzscaled/Hb/1088
- __MACOSX/marzscaled/Hb/._1088
- marzscaled/Hb/1089
- __MACOSX/marzscaled/Hb/._1089
- marzscaled/Hb/109
- __MACOSX/marzscaled/Hb/._109
- marzscaled/Hb/1090
- __MACOSX/marzscaled/Hb/._1090
- marzscaled/Hb/1091
- __MACOSX/marzscaled/Hb/._1091
- marzscaled/Hb/1092
- __MACOSX/marzscaled/Hb/._1092
- marzscaled/Hb/1093
- __MACOSX/marzscaled/Hb/._1093
- marzscaled/Hb/1094
- __MACOSX/marzscaled/Hb/._1094
- marzscaled/Hb/1095
- __MACOSX/marzscaled/Hb/._1095
- marzscaled/Hb/1096
- __MACOSX/marzscaled/Hb/._1096
- marzscaled/Hb/1097
- __MACOSX/marzscaled/Hb/._1097
- marzscaled/Hb/1098
- __MACOSX/marzscaled/Hb/._1098
- marzscaled/Hb/1099
- __MACOSX/marzscaled/Hb/._1099
- marzscaled/Hb/11
- __MACOSX/marzscaled/Hb/._11
- marzscaled/Hb/110
- __MACOSX/marzscaled/Hb/._110
- marzscaled/Hb/1100
- __MACOSX/marzscaled/Hb/._1100
- marzscaled/Hb/1101
- __MACOSX/marzscaled/Hb/._1101
- marzscaled/Hb/1102
- __MACOSX/marzscaled/Hb/._1102
- marzscaled/Hb/1103
- __MACOSX/marzscaled/Hb/._1103
- marzscaled/Hb/1104
- __MACOSX/marzscaled/Hb/._1104
- marzscaled/Hb/1105
- __MACOSX/marzscaled/Hb/._1105
- marzscaled/Hb/1106
- __MACOSX/marzscaled/Hb/._1106
- marzscaled/Hb/1107
- __MACOSX/marzscaled/Hb/._1107
- marzscaled/Hb/1108
- __MACOSX/marzscaled/Hb/._1108
- marzscaled/Hb/1109
- __MACOSX/marzscaled/Hb/._1109
- marzscaled/Hb/111
- __MACOSX/marzscaled/Hb/._111
- marzscaled/Hb/1110
- __MACOSX/marzscaled/Hb/._1110
- marzscaled/Hb/1111
- __MACOSX/marzscaled/Hb/._1111
- marzscaled/Hb/1112
- __MACOSX/marzscaled/Hb/._1112
- marzscaled/Hb/1113
- __MACOSX/marzscaled/Hb/._1113
- marzscaled/Hb/1114
- __MACOSX/marzscaled/Hb/._1114
- marzscaled/Hb/1115
- __MACOSX/marzscaled/Hb/._1115
- marzscaled/Hb/1116
- __MACOSX/marzscaled/Hb/._1116
- marzscaled/Hb/1117
- __MACOSX/marzscaled/Hb/._1117
- marzscaled/Hb/1118
- __MACOSX/marzscaled/Hb/._1118
- marzscaled/Hb/1119
- __MACOSX/marzscaled/Hb/._1119
- marzscaled/Hb/112
- __MACOSX/marzscaled/Hb/._112
- marzscaled/Hb/1120
- __MACOSX/marzscaled/Hb/._1120
- marzscaled/Hb/1121
- __MACOSX/marzscaled/Hb/._1121
- marzscaled/Hb/1122
- __MACOSX/marzscaled/Hb/._1122
- marzscaled/Hb/1123
[truncated: 6,038 more entries]
