# Supplementary material for: MARZ: an algorithm to combinatorially analyze gapped n-mer models of transcription factor binding
Source: BMC Bioinformatics. 2015 Jan 31;16:30. doi: 10.1186/s12859-014-0446-3 (PMC4384306; doi:10.1186/s12859-014-0446-3)
Supplement: Additional file 2 — marzscaled.zip contains a scaled version of the MARZ program. Instructions are in the file ‘runningmarz.pdf’. [file 12859_2014_446_MOESM2_ESM.pdf › marzscaled/Hb/1033]

TCTGCTCCTGTTCCTGTGCCAGCTCTCGCAGAGTCCTTAAACTCGCGAAATATAGAAAAAAAAAACTAAGCCAAAGTAAATAAAATATGTGCGCGCTAAA
